# Supplementary material for: A dataset of neonatal EEG recordings with seizure annotations
Source: Sci Data. 2019 Mar 5;6:190039. doi: 10.1038/sdata.2019.39 (PMC6400100; doi:10.1038/sdata.2019.39)
Supplement: Supplementary file 1 [file sdata201939-isa1.zip]

Archive with 3 entries (3 files):
- i_Investigation.txt
- s_Stevenson546A_study.txt
- a_Stevenson546A_assay.txt
