# Supplementary material for: A dataset of neonatal EEG recordings with seizure annotations
Source: Sci Data. 2019 Mar 5;6:190039. doi: 10.1038/sdata.2019.39 (PMC6400100; doi:10.1038/sdata.2019.39)
Supplement: Supplementary file 1 [file sdata201939-isa1.zip › i_Investigation.txt]

# Investigation File generated for Scientific Data with Investigation File Authoring Tool version 0.1.0 on 06/02/2019 - This metadata file is CC0
ONTOLOGY SOURCE REFERENCE
Term Source Name	NCBITaxon	UBERON	EFO	ERO	NBO	FBbi
Term Source File	http://data.bioontology.org/ontologies/NCBITAXON	http://data.bioontology.org/ontologies/UBERON	http://data.bioontology.org/ontologies/EFO	http://data.bioontology.org/ontologies/ERO	http://data.bioontology.org/ontologies/NBO	http://data.bioontology.org/ontologies/FBbi
Term Source Version	2016AB	releases/2014-06-15	2.104	2013-08-02	2012-07-09	
Term Source Description	National Center for Biotechnology Information (NCBI) Organismal Classification	Uber Anatomy Ontology	Experimental Factor Ontology	Eagle-I Research Resource Ontology	Neuro Behavior Ontology	Biological Imaging Methods Ontology
INVESTIGATION
Investigation Identifier
Investigation Title
Investigation Description
Investigation Submission Date
Investigation Public Release Date
INVESTIGATION PUBLICATIONS
Investigation PubMed ID
Investigation Publication DOI
Investigation Publication Author List
Investigation Publication Title
Investigation Publication Status
Investigation Publication Status Term Accession Number
Investigation Publication Status Term Source REF
INVESTIGATION CONTACTS
Investigation Person Last Name
Investigation Person Mid Initials
Investigation Person First Name
Investigation Person Address
Investigation Person Phone
Investigation Person Fax
Investigation Person Email
Investigation Person Affiliation
Investigation Person Roles
Investigation Person Roles Term Accession Number
Investigation Person Roles Term Source REF
STUDY
Study Identifier	10.1038/sdata.2019.39
Study Title	A dataset of neonatal EEG recordings with seizure annotations
Study Submission Date	26/09/2018
Study Public Release Date	05/03/2019
Study Description	http://www.nature.com/articles/sdata201939#abstract
Study File Name	s_Stevenson546A_study.txt
Comment[Subject Keywords]	///;////;//
Comment[Manuscript Licence]	CC BY-4.0
Comment[Experimental Metadata Licence]	CC0
Comment[Supplementary Information File Name]	
Comment[Supplementary Information File Type]	x-zip-compressed
Comment[Supplementary Information File URL]	http://www.nature.com/articles/sdata201939#supplementary-information
Comment[Data Repository]	Zenodo
Comment[Data Record Accession]	doi:10.5281/zenodo.2547147
Comment[Data Record URI]	https://doi.org/10.5281/zenodo.2547147
STUDY DESIGN DESCRIPTORS
Study Design Type	time series design	data annotation objective	subject-based data analysis objective
Study Design Type Term Accession Number	http://www.ebi.ac.uk/efo/EFO_0001779	http://www.ebi.ac.uk/efo/swo/SWO_0000467	ERO:0100125
Study Design Type Term Source REF	EFO	ERO	ERO
STUDY PUBLICATIONS
Study PubMed ID	""	""
Study Publication DOI	doi:10.1142/S0129065718500302	doi:10.1016/j.clinph.2017.10.031
Study Publication Author List	""	""
Study Publication Title	""	""
Study Publication Status	published	published
Study Publication Status Term Accession Number		
Study Publication Status Term Source REF		
STUDY FACTORS
Study Factor Name
Study Factor Type
Study Factor Type Term Accession Number
Study Factor Type Term Source REF
STUDY ASSAYS
Study Assay Measurement Type	seizures
Study Assay Measurement Type Term Accession Number	NBO:0000025
Study Assay Measurement Type Term Source REF	NBO
Study Assay Technology Type	electroencephalography
Study Assay Technology Type Term Accession Number	ERO:0001337
Study Assay Technology Type Term Source REF	ERO
Study Assay Technology Platform	instrument; manufacturer
Study Assay File Name	a_Stevenson546A_assay.txt
STUDY PROTOCOLS
Study Protocol Name	Cohort	EEG Recording	EEG Annotation
Study Protocol Type	sample preparation method	electroencephalography	data transformation
Study Protocol Type Term Accession Number	FBbi:00000001	ERO:0001337	OBI:0200000
Study Protocol Type Term Source REF	FBbi	ERO	ERO
Study Protocol Description			
Study Protocol URI	""	""	""
Study Protocol Version			
Study Protocol Parameters Name	""	instrument; manufacturer	instrument; manufacturer
Study Protocol Parameters Name Term Accession Number	""	""	""
Study Protocol Parameters Name Term Source REF	""	""	""
Study Protocol Components Name	""	""	""
Study Protocol Components Type	""	""	""
Study Protocol Components Type Term Accession Number	""	""	""
Study Protocol Components Type Term Source REF	""	""	""
STUDY CONTACTS
Study Person Last Name	Stevenson	Tapani	Lauronen	Vanhatalo
Study Person First Name	N. J.	K.	L.	S.
Study Person Mid Initials				
Study Person Email	nathan.stevenson@QIMRBerghofer.edu.au	""	""	""
Study Person Phone				
Study Person Fax				
Study Person Address				
Study Person Affiliation	BABA Center, Children’s Hospital, HUS Medical Imaging Center, Department of Clinical Neurophysiology, Helsinki University Hospital, Helsinki, Finland	BABA Center, Children’s Hospital, HUS Medical Imaging Center, Department of Clinical Neurophysiology, Helsinki University Hospital, Helsinki, Finland	BABA Center, Children’s Hospital, HUS Medical Imaging Center, Department of Clinical Neurophysiology, Helsinki University Hospital, Helsinki, Finland	BABA Center, Children’s Hospital, HUS Medical Imaging Center, Department of Clinical Neurophysiology, Helsinki University Hospital, Helsinki, Finland
Study Person Roles				
Study Person Roles Term Accession Number				
Study Person Roles Term Source REF				
Comment[Study Person ORCID]				
Comment[Funder]				
Comment[FundRef ID]				
Comment[Funder Term Source REF]				
Comment[Grant Identifier]				
