# Supplementary material for: A dataset of neonatal EEG recordings with seizure annotations
Source: Sci Data. 2019 Mar 5;6:190039. doi: 10.1038/sdata.2019.39 (PMC6400100; doi:10.1038/sdata.2019.39)
Supplement: Supplementary file 1 [file sdata201939-isa1.zip › s_Stevenson546A_study.txt]

Source Name	Characteristics[organism]	Term Source REF	Term Accession Number	Characteristics[organism part]	Term Source REF	Term Accession Number	Protocol REF	Sample Name
Helsinki University Hospital	Homo sapiens	NCBITaxon	NCBITaxon:9607	brain	UBERON	UBERON:0000955	Cohort	neonate 1
Helsinki University Hospital	Homo sapiens	NCBITaxon	NCBITaxon:9607	brain	UBERON	UBERON:0000955	Cohort	neonate 2
Helsinki University Hospital	Homo sapiens	NCBITaxon	NCBITaxon:9607	brain	UBERON	UBERON:0000955	Cohort	neonate 3
Helsinki University Hospital	Homo sapiens	NCBITaxon	NCBITaxon:9607	brain	UBERON	UBERON:0000955	Cohort	neonate 4
Helsinki University Hospital	Homo sapiens	NCBITaxon	NCBITaxon:9607	brain	UBERON	UBERON:0000955	Cohort	neonate 5
Helsinki University Hospital	Homo sapiens	NCBITaxon	NCBITaxon:9607	brain	UBERON	UBERON:0000955	Cohort	neonate 6
Helsinki University Hospital	Homo sapiens	NCBITaxon	NCBITaxon:9607	brain	UBERON	UBERON:0000955	Cohort	neonate 7
Helsinki University Hospital	Homo sapiens	NCBITaxon	NCBITaxon:9607	brain	UBERON	UBERON:0000955	Cohort	neonate 8
Helsinki University Hospital	Homo sapiens	NCBITaxon	NCBITaxon:9607	brain	UBERON	UBERON:0000955	Cohort	neonate 9
Helsinki University Hospital	Homo sapiens	NCBITaxon	NCBITaxon:9607	brain	UBERON	UBERON:0000955	Cohort	neonate 10
Helsinki University Hospital	Homo sapiens	NCBITaxon	NCBITaxon:9607	brain	UBERON	UBERON:0000955	Cohort	neonate 11
Helsinki University Hospital	Homo sapiens	NCBITaxon	NCBITaxon:9607	brain	UBERON	UBERON:0000955	Cohort	neonate 12
Helsinki University Hospital	Homo sapiens	NCBITaxon	NCBITaxon:9607	brain	UBERON	UBERON:0000955	Cohort	neonate 13
Helsinki University Hospital	Homo sapiens	NCBITaxon	NCBITaxon:9607	brain	UBERON	UBERON:0000955	Cohort	neonate 14
Helsinki University Hospital	Homo sapiens	NCBITaxon	NCBITaxon:9607	brain	UBERON	UBERON:0000955	Cohort	neonate 15
Helsinki University Hospital	Homo sapiens	NCBITaxon	NCBITaxon:9607	brain	UBERON	UBERON:0000955	Cohort	neonate 16
Helsinki University Hospital	Homo sapiens	NCBITaxon	NCBITaxon:9607	brain	UBERON	UBERON:0000955	Cohort	neonate 17
Helsinki University Hospital	Homo sapiens	NCBITaxon	NCBITaxon:9607	brain	UBERON	UBERON:0000955	Cohort	neonate 18
Helsinki University Hospital	Homo sapiens	NCBITaxon	NCBITaxon:9607	brain	UBERON	UBERON:0000955	Cohort	neonate 19
Helsinki University Hospital	Homo sapiens	NCBITaxon	NCBITaxon:9607	brain	UBERON	UBERON:0000955	Cohort	neonate 20
Helsinki University Hospital	Homo sapiens	NCBITaxon	NCBITaxon:9607	brain	UBERON	UBERON:0000955	Cohort	neonate 21
Helsinki University Hospital	Homo sapiens	NCBITaxon	NCBITaxon:9607	brain	UBERON	UBERON:0000955	Cohort	neonate 22
Helsinki University Hospital	Homo sapiens	NCBITaxon	NCBITaxon:9607	brain	UBERON	UBERON:0000955	Cohort	neonate 23
Helsinki University Hospital	Homo sapiens	NCBITaxon	NCBITaxon:9607	brain	UBERON	UBERON:0000955	Cohort	neonate 24
Helsinki University Hospital	Homo sapiens	NCBITaxon	NCBITaxon:9607	brain	UBERON	UBERON:0000955	Cohort	neonate 25
Helsinki University Hospital	Homo sapiens	NCBITaxon	NCBITaxon:9607	brain	UBERON	UBERON:0000955	Cohort	neonate 26
Helsinki University Hospital	Homo sapiens	NCBITaxon	NCBITaxon:9607	brain	UBERON	UBERON:0000955	Cohort	neonate 27
Helsinki University Hospital	Homo sapiens	NCBITaxon	NCBITaxon:9607	brain	UBERON	UBERON:0000955	Cohort	neonate 28
Helsinki University Hospital	Homo sapiens	NCBITaxon	NCBITaxon:9607	brain	UBERON	UBERON:0000955	Cohort	neonate 29
Helsinki University Hospital	Homo sapiens	NCBITaxon	NCBITaxon:9607	brain	UBERON	UBERON:0000955	Cohort	neonate 30
Helsinki University Hospital	Homo sapiens	NCBITaxon	NCBITaxon:9607	brain	UBERON	UBERON:0000955	Cohort	neonate 31
Helsinki University Hospital	Homo sapiens	NCBITaxon	NCBITaxon:9607	brain	UBERON	UBERON:0000955	Cohort	neonate 32
Helsinki University Hospital	Homo sapiens	NCBITaxon	NCBITaxon:9607	brain	UBERON	UBERON:0000955	Cohort	neonate 33
Helsinki University Hospital	Homo sapiens	NCBITaxon	NCBITaxon:9607	brain	UBERON	UBERON:0000955	Cohort	neonate 34
Helsinki University Hospital	Homo sapiens	NCBITaxon	NCBITaxon:9607	brain	UBERON	UBERON:0000955	Cohort	neonate 35
Helsinki University Hospital	Homo sapiens	NCBITaxon	NCBITaxon:9607	brain	UBERON	UBERON:0000955	Cohort	neonate 36
Helsinki University Hospital	Homo sapiens	NCBITaxon	NCBITaxon:9607	brain	UBERON	UBERON:0000955	Cohort	neonate 37
Helsinki University Hospital	Homo sapiens	NCBITaxon	NCBITaxon:9607	brain	UBERON	UBERON:0000955	Cohort	neonate 38
Helsinki University Hospital	Homo sapiens	NCBITaxon	NCBITaxon:9607	brain	UBERON	UBERON:0000955	Cohort	neonate 39
Helsinki University Hospital	Homo sapiens	NCBITaxon	NCBITaxon:9607	brain	UBERON	UBERON:0000955	Cohort	neonate 40
Helsinki University Hospital	Homo sapiens	NCBITaxon	NCBITaxon:9607	brain	UBERON	UBERON:0000955	Cohort	neonate 41
Helsinki University Hospital	Homo sapiens	NCBITaxon	NCBITaxon:9607	brain	UBERON	UBERON:0000955	Cohort	neonate 42
Helsinki University Hospital	Homo sapiens	NCBITaxon	NCBITaxon:9607	brain	UBERON	UBERON:0000955	Cohort	neonate 43
Helsinki University Hospital	Homo sapiens	NCBITaxon	NCBITaxon:9607	brain	UBERON	UBERON:0000955	Cohort	neonate 44
Helsinki University Hospital	Homo sapiens	NCBITaxon	NCBITaxon:9607	brain	UBERON	UBERON:0000955	Cohort	neonate 45
Helsinki University Hospital	Homo sapiens	NCBITaxon	NCBITaxon:9607	brain	UBERON	UBERON:0000955	Cohort	neonate 46
Helsinki University Hospital	Homo sapiens	NCBITaxon	NCBITaxon:9607	brain	UBERON	UBERON:0000955	Cohort	neonate 47
Helsinki University Hospital	Homo sapiens	NCBITaxon	NCBITaxon:9607	brain	UBERON	UBERON:0000955	Cohort	neonate 48
Helsinki University Hospital	Homo sapiens	NCBITaxon	NCBITaxon:9607	brain	UBERON	UBERON:0000955	Cohort	neonate 49
Helsinki University Hospital	Homo sapiens	NCBITaxon	NCBITaxon:9607	brain	UBERON	UBERON:0000955	Cohort	neonate 50
Helsinki University Hospital	Homo sapiens	NCBITaxon	NCBITaxon:9607	brain	UBERON	UBERON:0000955	Cohort	neonate 51
Helsinki University Hospital	Homo sapiens	NCBITaxon	NCBITaxon:9607	brain	UBERON	UBERON:0000955	Cohort	neonate 52
Helsinki University Hospital	Homo sapiens	NCBITaxon	NCBITaxon:9607	brain	UBERON	UBERON:0000955	Cohort	neonate 53
Helsinki University Hospital	Homo sapiens	NCBITaxon	NCBITaxon:9607	brain	UBERON	UBERON:0000955	Cohort	neonate 54
Helsinki University Hospital	Homo sapiens	NCBITaxon	NCBITaxon:9607	brain	UBERON	UBERON:0000955	Cohort	neonate 55
Helsinki University Hospital	Homo sapiens	NCBITaxon	NCBITaxon:9607	brain	UBERON	UBERON:0000955	Cohort	neonate 56
Helsinki University Hospital	Homo sapiens	NCBITaxon	NCBITaxon:9607	brain	UBERON	UBERON:0000955	Cohort	neonate 57
Helsinki University Hospital	Homo sapiens	NCBITaxon	NCBITaxon:9607	brain	UBERON	UBERON:0000955	Cohort	neonate 58
Helsinki University Hospital	Homo sapiens	NCBITaxon	NCBITaxon:9607	brain	UBERON	UBERON:0000955	Cohort	neonate 59
Helsinki University Hospital	Homo sapiens	NCBITaxon	NCBITaxon:9607	brain	UBERON	UBERON:0000955	Cohort	neonate 60
Helsinki University Hospital	Homo sapiens	NCBITaxon	NCBITaxon:9607	brain	UBERON	UBERON:0000955	Cohort	neonate 61
Helsinki University Hospital	Homo sapiens	NCBITaxon	NCBITaxon:9607	brain	UBERON	UBERON:0000955	Cohort	neonate 62
Helsinki University Hospital	Homo sapiens	NCBITaxon	NCBITaxon:9607	brain	UBERON	UBERON:0000955	Cohort	neonate 63
Helsinki University Hospital	Homo sapiens	NCBITaxon	NCBITaxon:9607	brain	UBERON	UBERON:0000955	Cohort	neonate 64
Helsinki University Hospital	Homo sapiens	NCBITaxon	NCBITaxon:9607	brain	UBERON	UBERON:0000955	Cohort	neonate 65
Helsinki University Hospital	Homo sapiens	NCBITaxon	NCBITaxon:9607	brain	UBERON	UBERON:0000955	Cohort	neonate 66
Helsinki University Hospital	Homo sapiens	NCBITaxon	NCBITaxon:9607	brain	UBERON	UBERON:0000955	Cohort	neonate 67
Helsinki University Hospital	Homo sapiens	NCBITaxon	NCBITaxon:9607	brain	UBERON	UBERON:0000955	Cohort	neonate 68
Helsinki University Hospital	Homo sapiens	NCBITaxon	NCBITaxon:9607	brain	UBERON	UBERON:0000955	Cohort	neonate 69
Helsinki University Hospital	Homo sapiens	NCBITaxon	NCBITaxon:9607	brain	UBERON	UBERON:0000955	Cohort	neonate 70
Helsinki University Hospital	Homo sapiens	NCBITaxon	NCBITaxon:9607	brain	UBERON	UBERON:0000955	Cohort	neonate 71
Helsinki University Hospital	Homo sapiens	NCBITaxon	NCBITaxon:9607	brain	UBERON	UBERON:0000955	Cohort	neonate 72
Helsinki University Hospital	Homo sapiens	NCBITaxon	NCBITaxon:9607	brain	UBERON	UBERON:0000955	Cohort	neonate 73
Helsinki University Hospital	Homo sapiens	NCBITaxon	NCBITaxon:9607	brain	UBERON	UBERON:0000955	Cohort	neonate 74
Helsinki University Hospital	Homo sapiens	NCBITaxon	NCBITaxon:9607	brain	UBERON	UBERON:0000955	Cohort	neonate 75
Helsinki University Hospital	Homo sapiens	NCBITaxon	NCBITaxon:9607	brain	UBERON	UBERON:0000955	Cohort	neonate 76
Helsinki University Hospital	Homo sapiens	NCBITaxon	NCBITaxon:9607	brain	UBERON	UBERON:0000955	Cohort	neonate 77
Helsinki University Hospital	Homo sapiens	NCBITaxon	NCBITaxon:9607	brain	UBERON	UBERON:0000955	Cohort	neonate 78
Helsinki University Hospital	Homo sapiens	NCBITaxon	NCBITaxon:9607	brain	UBERON	UBERON:0000955	Cohort	neonate 79
