# Supplementary material for: A dataset of neonatal EEG recordings with seizure annotations
Source: Sci Data. 2019 Mar 5;6:190039. doi: 10.1038/sdata.2019.39 (PMC6400100; doi:10.1038/sdata.2019.39)
Supplement: Supplementary file 1 [file sdata201939-isa1.zip › a_Stevenson546A_assay.txt]

Sample Name	Protocol REF	Parameter Value[instrument]	Parameter Value[manufacturer]	Assay Name	Raw Data File	Comment[Data Repository]	Comment[Data Record Accession]	Comment[Data Record URI]	Protocol REF	Parameter Value[instrument]	Parameter Value[manufacturer]	Derived Data File	Comment[Data Repository]	Comment[Data Record Accession]	Comment[Data Record URI]
neonate 1	EEG Recording	Nicolet One EEG System (v44)	Natus Medical Incorporated	EEG of neonate 1	eeg1.edf	Zenodo	doi:10.5281/zenodo.2547147	https://doi.org/10.5281/zenodo.2547147	EEG Annotation	Nicolet One EEG Reader (v5.94)	Natus Medical Incorporated	annotations_2017.mat; annotations_2017_A.csv; annotations_2017_B.csv; annotations_2017_C.csv	Zenodo	doi:10.5281/zenodo.2547147	https://doi.org/10.5281/zenodo.2547147
neonate 2	EEG Recording	Nicolet One EEG System (v44)	Natus Medical Incorporated	EEG of neonate 2	eeg2.edf	Zenodo	doi:10.5281/zenodo.2547147	https://doi.org/10.5281/zenodo.2547147	EEG Annotation	Nicolet One EEG Reader (v5.94)	Natus Medical Incorporated	annotations_2017.mat; annotations_2017_A.csv; annotations_2017_B.csv; annotations_2017_C.csv	Zenodo	doi:10.5281/zenodo.2547147	https://doi.org/10.5281/zenodo.2547147
neonate 3	EEG Recording	Nicolet One EEG System (v44)	Natus Medical Incorporated	EEG of neonate 3	eeg3.edf	Zenodo	doi:10.5281/zenodo.2547147	https://doi.org/10.5281/zenodo.2547147	EEG Annotation	Nicolet One EEG Reader (v5.94)	Natus Medical Incorporated	annotations_2017.mat; annotations_2017_A.csv; annotations_2017_B.csv; annotations_2017_C.csv	Zenodo	doi:10.5281/zenodo.2547147	https://doi.org/10.5281/zenodo.2547147
neonate 4	EEG Recording	Nicolet One EEG System (v44)	Natus Medical Incorporated	EEG of neonate 4	eeg4.edf	Zenodo	doi:10.5281/zenodo.2547147	https://doi.org/10.5281/zenodo.2547147	EEG Annotation	Nicolet One EEG Reader (v5.94)	Natus Medical Incorporated	annotations_2017.mat; annotations_2017_A.csv; annotations_2017_B.csv; annotations_2017_C.csv	Zenodo	doi:10.5281/zenodo.2547147	https://doi.org/10.5281/zenodo.2547147
neonate 5	EEG Recording	Nicolet One EEG System (v44)	Natus Medical Incorporated	EEG of neonate 5	eeg5.edf	Zenodo	doi:10.5281/zenodo.2547147	https://doi.org/10.5281/zenodo.2547147	EEG Annotation	Nicolet One EEG Reader (v5.94)	Natus Medical Incorporated	annotations_2017.mat; annotations_2017_A.csv; annotations_2017_B.csv; annotations_2017_C.csv	Zenodo	doi:10.5281/zenodo.2547147	https://doi.org/10.5281/zenodo.2547147
neonate 6	EEG Recording	Nicolet One EEG System (v44)	Natus Medical Incorporated	EEG of neonate 6	eeg6.edf	Zenodo	doi:10.5281/zenodo.2547147	https://doi.org/10.5281/zenodo.2547147	EEG Annotation	Nicolet One EEG Reader (v5.94)	Natus Medical Incorporated	annotations_2017.mat; annotations_2017_A.csv; annotations_2017_B.csv; annotations_2017_C.csv	Zenodo	doi:10.5281/zenodo.2547147	https://doi.org/10.5281/zenodo.2547147
neonate 7	EEG Recording	Nicolet One EEG System (v44)	Natus Medical Incorporated	EEG of neonate 7	eeg7.edf	Zenodo	doi:10.5281/zenodo.2547147	https://doi.org/10.5281/zenodo.2547147	EEG Annotation	Nicolet One EEG Reader (v5.94)	Natus Medical Incorporated	annotations_2017.mat; annotations_2017_A.csv; annotations_2017_B.csv; annotations_2017_C.csv	Zenodo	doi:10.5281/zenodo.2547147	https://doi.org/10.5281/zenodo.2547147
neonate 8	EEG Recording	Nicolet One EEG System (v44)	Natus Medical Incorporated	EEG of neonate 8	eeg8.edf	Zenodo	doi:10.5281/zenodo.2547147	https://doi.org/10.5281/zenodo.2547147	EEG Annotation	Nicolet One EEG Reader (v5.94)	Natus Medical Incorporated	annotations_2017.mat; annotations_2017_A.csv; annotations_2017_B.csv; annotations_2017_C.csv	Zenodo	doi:10.5281/zenodo.2547147	https://doi.org/10.5281/zenodo.2547147
neonate 9	EEG Recording	Nicolet One EEG System (v44)	Natus Medical Incorporated	EEG of neonate 9	eeg9.edf	Zenodo	doi:10.5281/zenodo.2547147	https://doi.org/10.5281/zenodo.2547147	EEG Annotation	Nicolet One EEG Reader (v5.94)	Natus Medical Incorporated	annotations_2017.mat; annotations_2017_A.csv; annotations_2017_B.csv; annotations_2017_C.csv	Zenodo	doi:10.5281/zenodo.2547147	https://doi.org/10.5281/zenodo.2547147
neonate 10	EEG Recording	Nicolet One EEG System (v44)	Natus Medical Incorporated	EEG of neonate 10	eeg10.edf	Zenodo	doi:10.5281/zenodo.2547147	https://doi.org/10.5281/zenodo.2547147	EEG Annotation	Nicolet One EEG Reader (v5.94)	Natus Medical Incorporated	annotations_2017.mat; annotations_2017_A.csv; annotations_2017_B.csv; annotations_2017_C.csv	Zenodo	doi:10.5281/zenodo.2547147	https://doi.org/10.5281/zenodo.2547147
neonate 11	EEG Recording	Nicolet One EEG System (v44)	Natus Medical Incorporated	EEG of neonate 11	eeg11.edf	Zenodo	doi:10.5281/zenodo.2547147	https://doi.org/10.5281/zenodo.2547147	EEG Annotation	Nicolet One EEG Reader (v5.94)	Natus Medical Incorporated	annotations_2017.mat; annotations_2017_A.csv; annotations_2017_B.csv; annotations_2017_C.csv	Zenodo	doi:10.5281/zenodo.2547147	https://doi.org/10.5281/zenodo.2547147
neonate 12	EEG Recording	Nicolet One EEG System (v44)	Natus Medical Incorporated	EEG of neonate 12	eeg12.edf	Zenodo	doi:10.5281/zenodo.2547147	https://doi.org/10.5281/zenodo.2547147	EEG Annotation	Nicolet One EEG Reader (v5.94)	Natus Medical Incorporated	annotations_2017.mat; annotations_2017_A.csv; annotations_2017_B.csv; annotations_2017_C.csv	Zenodo	doi:10.5281/zenodo.2547147	https://doi.org/10.5281/zenodo.2547147
neonate 13	EEG Recording	Nicolet One EEG System (v44)	Natus Medical Incorporated	EEG of neonate 13	eeg13.edf	Zenodo	doi:10.5281/zenodo.2547147	https://doi.org/10.5281/zenodo.2547147	EEG Annotation	Nicolet One EEG Reader (v5.94)	Natus Medical Incorporated	annotations_2017.mat; annotations_2017_A.csv; annotations_2017_B.csv; annotations_2017_C.csv	Zenodo	doi:10.5281/zenodo.2547147	https://doi.org/10.5281/zenodo.2547147
neonate 14	EEG Recording	Nicolet One EEG System (v44)	Natus Medical Incorporated	EEG of neonate 14	eeg14.edf	Zenodo	doi:10.5281/zenodo.2547147	https://doi.org/10.5281/zenodo.2547147	EEG Annotation	Nicolet One EEG Reader (v5.94)	Natus Medical Incorporated	annotations_2017.mat; annotations_2017_A.csv; annotations_2017_B.csv; annotations_2017_C.csv	Zenodo	doi:10.5281/zenodo.2547147	https://doi.org/10.5281/zenodo.2547147
neonate 15	EEG Recording	Nicolet One EEG System (v44)	Natus Medical Incorporated	EEG of neonate 15	eeg15.edf	Zenodo	doi:10.5281/zenodo.2547147	https://doi.org/10.5281/zenodo.2547147	EEG Annotation	Nicolet One EEG Reader (v5.94)	Natus Medical Incorporated	annotations_2017.mat; annotations_2017_A.csv; annotations_2017_B.csv; annotations_2017_C.csv	Zenodo	doi:10.5281/zenodo.2547147	https://doi.org/10.5281/zenodo.2547147
neonate 16	EEG Recording	Nicolet One EEG System (v44)	Natus Medical Incorporated	EEG of neonate 16	eeg16.edf	Zenodo	doi:10.5281/zenodo.2547147	https://doi.org/10.5281/zenodo.2547147	EEG Annotation	Nicolet One EEG Reader (v5.94)	Natus Medical Incorporated	annotations_2017.mat; annotations_2017_A.csv; annotations_2017_B.csv; annotations_2017_C.csv	Zenodo	doi:10.5281/zenodo.2547147	https://doi.org/10.5281/zenodo.2547147
neonate 17	EEG Recording	Nicolet One EEG System (v44)	Natus Medical Incorporated	EEG of neonate 17	eeg17.edf	Zenodo	doi:10.5281/zenodo.2547147	https://doi.org/10.5281/zenodo.2547147	EEG Annotation	Nicolet One EEG Reader (v5.94)	Natus Medical Incorporated	annotations_2017.mat; annotations_2017_A.csv; annotations_2017_B.csv; annotations_2017_C.csv	Zenodo	doi:10.5281/zenodo.2547147	https://doi.org/10.5281/zenodo.2547147
neonate 18	EEG Recording	Nicolet One EEG System (v44)	Natus Medical Incorporated	EEG of neonate 18	eeg18.edf	Zenodo	doi:10.5281/zenodo.2547147	https://doi.org/10.5281/zenodo.2547147	EEG Annotation	Nicolet One EEG Reader (v5.94)	Natus Medical Incorporated	annotations_2017.mat; annotations_2017_A.csv; annotations_2017_B.csv; annotations_2017_C.csv	Zenodo	doi:10.5281/zenodo.2547147	https://doi.org/10.5281/zenodo.2547147
neonate 19	EEG Recording	Nicolet One EEG System (v44)	Natus Medical Incorporated	EEG of neonate 19	eeg19.edf	Zenodo	doi:10.5281/zenodo.2547147	https://doi.org/10.5281/zenodo.2547147	EEG Annotation	Nicolet One EEG Reader (v5.94)	Natus Medical Incorporated	annotations_2017.mat; annotations_2017_A.csv; annotations_2017_B.csv; annotations_2017_C.csv	Zenodo	doi:10.5281/zenodo.2547147	https://doi.org/10.5281/zenodo.2547147
neonate 20	EEG Recording	Nicolet One EEG System (v44)	Natus Medical Incorporated	EEG of neonate 20	eeg20.edf	Zenodo	doi:10.5281/zenodo.2547147	https://doi.org/10.5281/zenodo.2547147	EEG Annotation	Nicolet One EEG Reader (v5.94)	Natus Medical Incorporated	annotations_2017.mat; annotations_2017_A.csv; annotations_2017_B.csv; annotations_2017_C.csv	Zenodo	doi:10.5281/zenodo.2547147	https://doi.org/10.5281/zenodo.2547147
neonate 21	EEG Recording	Nicolet One EEG System (v44)	Natus Medical Incorporated	EEG of neonate 21	eeg21.edf	Zenodo	doi:10.5281/zenodo.2547147	https://doi.org/10.5281/zenodo.2547147	EEG Annotation	Nicolet One EEG Reader (v5.94)	Natus Medical Incorporated	annotations_2017.mat; annotations_2017_A.csv; annotations_2017_B.csv; annotations_2017_C.csv	Zenodo	doi:10.5281/zenodo.2547147	https://doi.org/10.5281/zenodo.2547147
neonate 22	EEG Recording	Nicolet One EEG System (v44)	Natus Medical Incorporated	EEG of neonate 22	eeg22.edf	Zenodo	doi:10.5281/zenodo.2547147	https://doi.org/10.5281/zenodo.2547147	EEG Annotation	Nicolet One EEG Reader (v5.94)	Natus Medical Incorporated	annotations_2017.mat; annotations_2017_A.csv; annotations_2017_B.csv; annotations_2017_C.csv	Zenodo	doi:10.5281/zenodo.2547147	https://doi.org/10.5281/zenodo.2547147
neonate 23	EEG Recording	Nicolet One EEG System (v44)	Natus Medical Incorporated	EEG of neonate 23	eeg23.edf	Zenodo	doi:10.5281/zenodo.2547147	https://doi.org/10.5281/zenodo.2547147	EEG Annotation	Nicolet One EEG Reader (v5.94)	Natus Medical Incorporated	annotations_2017.mat; annotations_2017_A.csv; annotations_2017_B.csv; annotations_2017_C.csv	Zenodo	doi:10.5281/zenodo.2547147	https://doi.org/10.5281/zenodo.2547147
neonate 24	EEG Recording	Nicolet One EEG System (v44)	Natus Medical Incorporated	EEG of neonate 24	eeg24.edf	Zenodo	doi:10.5281/zenodo.2547147	https://doi.org/10.5281/zenodo.2547147	EEG Annotation	Nicolet One EEG Reader (v5.94)	Natus Medical Incorporated	annotations_2017.mat; annotations_2017_A.csv; annotations_2017_B.csv; annotations_2017_C.csv	Zenodo	doi:10.5281/zenodo.2547147	https://doi.org/10.5281/zenodo.2547147
neonate 25	EEG Recording	Nicolet One EEG System (v44)	Natus Medical Incorporated	EEG of neonate 25	eeg25.edf	Zenodo	doi:10.5281/zenodo.2547147	https://doi.org/10.5281/zenodo.2547147	EEG Annotation	Nicolet One EEG Reader (v5.94)	Natus Medical Incorporated	annotations_2017.mat; annotations_2017_A.csv; annotations_2017_B.csv; annotations_2017_C.csv	Zenodo	doi:10.5281/zenodo.2547147	https://doi.org/10.5281/zenodo.2547147
neonate 26	EEG Recording	Nicolet One EEG System (v44)	Natus Medical Incorporated	EEG of neonate 26	eeg26.edf	Zenodo	doi:10.5281/zenodo.2547147	https://doi.org/10.5281/zenodo.2547147	EEG Annotation	Nicolet One EEG Reader (v5.94)	Natus Medical Incorporated	annotations_2017.mat; annotations_2017_A.csv; annotations_2017_B.csv; annotations_2017_C.csv	Zenodo	doi:10.5281/zenodo.2547147	https://doi.org/10.5281/zenodo.2547147
neonate 27	EEG Recording	Nicolet One EEG System (v44)	Natus Medical Incorporated	EEG of neonate 27	eeg27.edf	Zenodo	doi:10.5281/zenodo.2547147	https://doi.org/10.5281/zenodo.2547147	EEG Annotation	Nicolet One EEG Reader (v5.94)	Natus Medical Incorporated	annotations_2017.mat; annotations_2017_A.csv; annotations_2017_B.csv; annotations_2017_C.csv	Zenodo	doi:10.5281/zenodo.2547147	https://doi.org/10.5281/zenodo.2547147
neonate 28	EEG Recording	Nicolet One EEG System (v44)	Natus Medical Incorporated	EEG of neonate 28	eeg28.edf	Zenodo	doi:10.5281/zenodo.2547147	https://doi.org/10.5281/zenodo.2547147	EEG Annotation	Nicolet One EEG Reader (v5.94)	Natus Medical Incorporated	annotations_2017.mat; annotations_2017_A.csv; annotations_2017_B.csv; annotations_2017_C.csv	Zenodo	doi:10.5281/zenodo.2547147	https://doi.org/10.5281/zenodo.2547147
neonate 29	EEG Recording	Nicolet One EEG System (v44)	Natus Medical Incorporated	EEG of neonate 29	eeg29.edf	Zenodo	doi:10.5281/zenodo.2547147	https://doi.org/10.5281/zenodo.2547147	EEG Annotation	Nicolet One EEG Reader (v5.94)	Natus Medical Incorporated	annotations_2017.mat; annotations_2017_A.csv; annotations_2017_B.csv; annotations_2017_C.csv	Zenodo	doi:10.5281/zenodo.2547147	https://doi.org/10.5281/zenodo.2547147
neonate 30	EEG Recording	Nicolet One EEG System (v44)	Natus Medical Incorporated	EEG of neonate 30	eeg30.edf	Zenodo	doi:10.5281/zenodo.2547147	https://doi.org/10.5281/zenodo.2547147	EEG Annotation	Nicolet One EEG Reader (v5.94)	Natus Medical Incorporated	annotations_2017.mat; annotations_2017_A.csv; annotations_2017_B.csv; annotations_2017_C.csv	Zenodo	doi:10.5281/zenodo.2547147	https://doi.org/10.5281/zenodo.2547147
neonate 31	EEG Recording	Nicolet One EEG System (v44)	Natus Medical Incorporated	EEG of neonate 31	eeg31.edf	Zenodo	doi:10.5281/zenodo.2547147	https://doi.org/10.5281/zenodo.2547147	EEG Annotation	Nicolet One EEG Reader (v5.94)	Natus Medical Incorporated	annotations_2017.mat; annotations_2017_A.csv; annotations_2017_B.csv; annotations_2017_C.csv	Zenodo	doi:10.5281/zenodo.2547147	https://doi.org/10.5281/zenodo.2547147
neonate 32	EEG Recording	Nicolet One EEG System (v44)	Natus Medical Incorporated	EEG of neonate 32	eeg32.edf	Zenodo	doi:10.5281/zenodo.2547147	https://doi.org/10.5281/zenodo.2547147	EEG Annotation	Nicolet One EEG Reader (v5.94)	Natus Medical Incorporated	annotations_2017.mat; annotations_2017_A.csv; annotations_2017_B.csv; annotations_2017_C.csv	Zenodo	doi:10.5281/zenodo.2547147	https://doi.org/10.5281/zenodo.2547147
neonate 33	EEG Recording	Nicolet One EEG System (v44)	Natus Medical Incorporated	EEG of neonate 33	eeg33.edf	Zenodo	doi:10.5281/zenodo.2547147	https://doi.org/10.5281/zenodo.2547147	EEG Annotation	Nicolet One EEG Reader (v5.94)	Natus Medical Incorporated	annotations_2017.mat; annotations_2017_A.csv; annotations_2017_B.csv; annotations_2017_C.csv	Zenodo	doi:10.5281/zenodo.2547147	https://doi.org/10.5281/zenodo.2547147
neonate 34	EEG Recording	Nicolet One EEG System (v44)	Natus Medical Incorporated	EEG of neonate 34	eeg34.edf	Zenodo	doi:10.5281/zenodo.2547147	https://doi.org/10.5281/zenodo.2547147	EEG Annotation	Nicolet One EEG Reader (v5.94)	Natus Medical Incorporated	annotations_2017.mat; annotations_2017_A.csv; annotations_2017_B.csv; annotations_2017_C.csv	Zenodo	doi:10.5281/zenodo.2547147	https://doi.org/10.5281/zenodo.2547147
neonate 35	EEG Recording	Nicolet One EEG System (v44)	Natus Medical Incorporated	EEG of neonate 35	eeg35.edf	Zenodo	doi:10.5281/zenodo.2547147	https://doi.org/10.5281/zenodo.2547147	EEG Annotation	Nicolet One EEG Reader (v5.94)	Natus Medical Incorporated	annotations_2017.mat; annotations_2017_A.csv; annotations_2017_B.csv; annotations_2017_C.csv	Zenodo	doi:10.5281/zenodo.2547147	https://doi.org/10.5281/zenodo.2547147
neonate 36	EEG Recording	Nicolet One EEG System (v44)	Natus Medical Incorporated	EEG of neonate 36	eeg36.edf	Zenodo	doi:10.5281/zenodo.2547147	https://doi.org/10.5281/zenodo.2547147	EEG Annotation	Nicolet One EEG Reader (v5.94)	Natus Medical Incorporated	annotations_2017.mat; annotations_2017_A.csv; annotations_2017_B.csv; annotations_2017_C.csv	Zenodo	doi:10.5281/zenodo.2547147	https://doi.org/10.5281/zenodo.2547147
neonate 37	EEG Recording	Nicolet One EEG System (v44)	Natus Medical Incorporated	EEG of neonate 37	eeg37.edf	Zenodo	doi:10.5281/zenodo.2547147	https://doi.org/10.5281/zenodo.2547147	EEG Annotation	Nicolet One EEG Reader (v5.94)	Natus Medical Incorporated	annotations_2017.mat; annotations_2017_A.csv; annotations_2017_B.csv; annotations_2017_C.csv	Zenodo	doi:10.5281/zenodo.2547147	https://doi.org/10.5281/zenodo.2547147
neonate 38	EEG Recording	Nicolet One EEG System (v44)	Natus Medical Incorporated	EEG of neonate 38	eeg38.edf	Zenodo	doi:10.5281/zenodo.2547147	https://doi.org/10.5281/zenodo.2547147	EEG Annotation	Nicolet One EEG Reader (v5.94)	Natus Medical Incorporated	annotations_2017.mat; annotations_2017_A.csv; annotations_2017_B.csv; annotations_2017_C.csv	Zenodo	doi:10.5281/zenodo.2547147	https://doi.org/10.5281/zenodo.2547147
neonate 39	EEG Recording	Nicolet One EEG System (v44)	Natus Medical Incorporated	EEG of neonate 39	eeg39.edf	Zenodo	doi:10.5281/zenodo.2547147	https://doi.org/10.5281/zenodo.2547147	EEG Annotation	Nicolet One EEG Reader (v5.94)	Natus Medical Incorporated	annotations_2017.mat; annotations_2017_A.csv; annotations_2017_B.csv; annotations_2017_C.csv	Zenodo	doi:10.5281/zenodo.2547147	https://doi.org/10.5281/zenodo.2547147
neonate 40	EEG Recording	Nicolet One EEG System (v44)	Natus Medical Incorporated	EEG of neonate 40	eeg40.edf	Zenodo	doi:10.5281/zenodo.2547147	https://doi.org/10.5281/zenodo.2547147	EEG Annotation	Nicolet One EEG Reader (v5.94)	Natus Medical Incorporated	annotations_2017.mat; annotations_2017_A.csv; annotations_2017_B.csv; annotations_2017_C.csv	Zenodo	doi:10.5281/zenodo.2547147	https://doi.org/10.5281/zenodo.2547147
neonate 41	EEG Recording	Nicolet One EEG System (v44)	Natus Medical Incorporated	EEG of neonate 41	eeg41.edf	Zenodo	doi:10.5281/zenodo.2547147	https://doi.org/10.5281/zenodo.2547147	EEG Annotation	Nicolet One EEG Reader (v5.94)	Natus Medical Incorporated	annotations_2017.mat; annotations_2017_A.csv; annotations_2017_B.csv; annotations_2017_C.csv	Zenodo	doi:10.5281/zenodo.2547147	https://doi.org/10.5281/zenodo.2547147
neonate 42	EEG Recording	Nicolet One EEG System (v44)	Natus Medical Incorporated	EEG of neonate 42	eeg42.edf	Zenodo	doi:10.5281/zenodo.2547147	https://doi.org/10.5281/zenodo.2547147	EEG Annotation	Nicolet One EEG Reader (v5.94)	Natus Medical Incorporated	annotations_2017.mat; annotations_2017_A.csv; annotations_2017_B.csv; annotations_2017_C.csv	Zenodo	doi:10.5281/zenodo.2547147	https://doi.org/10.5281/zenodo.2547147
neonate 43	EEG Recording	Nicolet One EEG System (v44)	Natus Medical Incorporated	EEG of neonate 43	eeg43.edf	Zenodo	doi:10.5281/zenodo.2547147	https://doi.org/10.5281/zenodo.2547147	EEG Annotation	Nicolet One EEG Reader (v5.94)	Natus Medical Incorporated	annotations_2017.mat; annotations_2017_A.csv; annotations_2017_B.csv; annotations_2017_C.csv	Zenodo	doi:10.5281/zenodo.2547147	https://doi.org/10.5281/zenodo.2547147
neonate 44	EEG Recording	Nicolet One EEG System (v44)	Natus Medical Incorporated	EEG of neonate 44	eeg44.edf	Zenodo	doi:10.5281/zenodo.2547147	https://doi.org/10.5281/zenodo.2547147	EEG Annotation	Nicolet One EEG Reader (v5.94)	Natus Medical Incorporated	annotations_2017.mat; annotations_2017_A.csv; annotations_2017_B.csv; annotations_2017_C.csv	Zenodo	doi:10.5281/zenodo.2547147	https://doi.org/10.5281/zenodo.2547147
neonate 45	EEG Recording	Nicolet One EEG System (v44)	Natus Medical Incorporated	EEG of neonate 45	eeg45.edf	Zenodo	doi:10.5281/zenodo.2547147	https://doi.org/10.5281/zenodo.2547147	EEG Annotation	Nicolet One EEG Reader (v5.94)	Natus Medical Incorporated	annotations_2017.mat; annotations_2017_A.csv; annotations_2017_B.csv; annotations_2017_C.csv	Zenodo	doi:10.5281/zenodo.2547147	https://doi.org/10.5281/zenodo.2547147
neonate 46	EEG Recording	Nicolet One EEG System (v44)	Natus Medical Incorporated	EEG of neonate 46	eeg46.edf	Zenodo	doi:10.5281/zenodo.2547147	https://doi.org/10.5281/zenodo.2547147	EEG Annotation	Nicolet One EEG Reader (v5.94)	Natus Medical Incorporated	annotations_2017.mat; annotations_2017_A.csv; annotations_2017_B.csv; annotations_2017_C.csv	Zenodo	doi:10.5281/zenodo.2547147	https://doi.org/10.5281/zenodo.2547147
neonate 47	EEG Recording	Nicolet One EEG System (v44)	Natus Medical Incorporated	EEG of neonate 47	eeg47.edf	Zenodo	doi:10.5281/zenodo.2547147	https://doi.org/10.5281/zenodo.2547147	EEG Annotation	Nicolet One EEG Reader (v5.94)	Natus Medical Incorporated	annotations_2017.mat; annotations_2017_A.csv; annotations_2017_B.csv; annotations_2017_C.csv	Zenodo	doi:10.5281/zenodo.2547147	https://doi.org/10.5281/zenodo.2547147
neonate 48	EEG Recording	Nicolet One EEG System (v44)	Natus Medical Incorporated	EEG of neonate 48	eeg48.edf	Zenodo	doi:10.5281/zenodo.2547147	https://doi.org/10.5281/zenodo.2547147	EEG Annotation	Nicolet One EEG Reader (v5.94)	Natus Medical Incorporated	annotations_2017.mat; annotations_2017_A.csv; annotations_2017_B.csv; annotations_2017_C.csv	Zenodo	doi:10.5281/zenodo.2547147	https://doi.org/10.5281/zenodo.2547147
neonate 49	EEG Recording	Nicolet One EEG System (v44)	Natus Medical Incorporated	EEG of neonate 49	eeg49.edf	Zenodo	doi:10.5281/zenodo.2547147	https://doi.org/10.5281/zenodo.2547147	EEG Annotation	Nicolet One EEG Reader (v5.94)	Natus Medical Incorporated	annotations_2017.mat; annotations_2017_A.csv; annotations_2017_B.csv; annotations_2017_C.csv	Zenodo	doi:10.5281/zenodo.2547147	https://doi.org/10.5281/zenodo.2547147
neonate 50	EEG Recording	Nicolet One EEG System (v44)	Natus Medical Incorporated	EEG of neonate 50	eeg50.edf	Zenodo	doi:10.5281/zenodo.2547147	https://doi.org/10.5281/zenodo.2547147	EEG Annotation	Nicolet One EEG Reader (v5.94)	Natus Medical Incorporated	annotations_2017.mat; annotations_2017_A.csv; annotations_2017_B.csv; annotations_2017_C.csv	Zenodo	doi:10.5281/zenodo.2547147	https://doi.org/10.5281/zenodo.2547147
neonate 51	EEG Recording	Nicolet One EEG System (v44)	Natus Medical Incorporated	EEG of neonate 51	eeg51.edf	Zenodo	doi:10.5281/zenodo.2547147	https://doi.org/10.5281/zenodo.2547147	EEG Annotation	Nicolet One EEG Reader (v5.94)	Natus Medical Incorporated	annotations_2017.mat; annotations_2017_A.csv; annotations_2017_B.csv; annotations_2017_C.csv	Zenodo	doi:10.5281/zenodo.2547147	https://doi.org/10.5281/zenodo.2547147
neonate 52	EEG Recording	Nicolet One EEG System (v44)	Natus Medical Incorporated	EEG of neonate 52	eeg52.edf	Zenodo	doi:10.5281/zenodo.2547147	https://doi.org/10.5281/zenodo.2547147	EEG Annotation	Nicolet One EEG Reader (v5.94)	Natus Medical Incorporated	annotations_2017.mat; annotations_2017_A.csv; annotations_2017_B.csv; annotations_2017_C.csv	Zenodo	doi:10.5281/zenodo.2547147	https://doi.org/10.5281/zenodo.2547147
neonate 53	EEG Recording	Nicolet One EEG System (v44)	Natus Medical Incorporated	EEG of neonate 53	eeg53.edf	Zenodo	doi:10.5281/zenodo.2547147	https://doi.org/10.5281/zenodo.2547147	EEG Annotation	Nicolet One EEG Reader (v5.94)	Natus Medical Incorporated	annotations_2017.mat; annotations_2017_A.csv; annotations_2017_B.csv; annotations_2017_C.csv	Zenodo	doi:10.5281/zenodo.2547147	https://doi.org/10.5281/zenodo.2547147
neonate 54	EEG Recording	Nicolet One EEG System (v44)	Natus Medical Incorporated	EEG of neonate 54	eeg54.edf	Zenodo	doi:10.5281/zenodo.2547147	https://doi.org/10.5281/zenodo.2547147	EEG Annotation	Nicolet One EEG Reader (v5.94)	Natus Medical Incorporated	annotations_2017.mat; annotations_2017_A.csv; annotations_2017_B.csv; annotations_2017_C.csv	Zenodo	doi:10.5281/zenodo.2547147	https://doi.org/10.5281/zenodo.2547147
neonate 55	EEG Recording	Nicolet One EEG System (v44)	Natus Medical Incorporated	EEG of neonate 55	eeg55.edf	Zenodo	doi:10.5281/zenodo.2547147	https://doi.org/10.5281/zenodo.2547147	EEG Annotation	Nicolet One EEG Reader (v5.94)	Natus Medical Incorporated	annotations_2017.mat; annotations_2017_A.csv; annotations_2017_B.csv; annotations_2017_C.csv	Zenodo	doi:10.5281/zenodo.2547147	https://doi.org/10.5281/zenodo.2547147
neonate 56	EEG Recording	Nicolet One EEG System (v44)	Natus Medical Incorporated	EEG of neonate 56	eeg56.edf	Zenodo	doi:10.5281/zenodo.2547147	https://doi.org/10.5281/zenodo.2547147	EEG Annotation	Nicolet One EEG Reader (v5.94)	Natus Medical Incorporated	annotations_2017.mat; annotations_2017_A.csv; annotations_2017_B.csv; annotations_2017_C.csv	Zenodo	doi:10.5281/zenodo.2547147	https://doi.org/10.5281/zenodo.2547147
neonate 57	EEG Recording	Nicolet One EEG System (v44)	Natus Medical Incorporated	EEG of neonate 57	eeg57.edf	Zenodo	doi:10.5281/zenodo.2547147	https://doi.org/10.5281/zenodo.2547147	EEG Annotation	Nicolet One EEG Reader (v5.94)	Natus Medical Incorporated	annotations_2017.mat; annotations_2017_A.csv; annotations_2017_B.csv; annotations_2017_C.csv	Zenodo	doi:10.5281/zenodo.2547147	https://doi.org/10.5281/zenodo.2547147
neonate 58	EEG Recording	Nicolet One EEG System (v44)	Natus Medical Incorporated	EEG of neonate 58	eeg58.edf	Zenodo	doi:10.5281/zenodo.2547147	https://doi.org/10.5281/zenodo.2547147	EEG Annotation	Nicolet One EEG Reader (v5.94)	Natus Medical Incorporated	annotations_2017.mat; annotations_2017_A.csv; annotations_2017_B.csv; annotations_2017_C.csv	Zenodo	doi:10.5281/zenodo.2547147	https://doi.org/10.5281/zenodo.2547147
neonate 59	EEG Recording	Nicolet One EEG System (v44)	Natus Medical Incorporated	EEG of neonate 59	eeg59.edf	Zenodo	doi:10.5281/zenodo.2547147	https://doi.org/10.5281/zenodo.2547147	EEG Annotation	Nicolet One EEG Reader (v5.94)	Natus Medical Incorporated	annotations_2017.mat; annotations_2017_A.csv; annotations_2017_B.csv; annotations_2017_C.csv	Zenodo	doi:10.5281/zenodo.2547147	https://doi.org/10.5281/zenodo.2547147
neonate 60	EEG Recording	Nicolet One EEG System (v44)	Natus Medical Incorporated	EEG of neonate 60	eeg60.edf	Zenodo	doi:10.5281/zenodo.2547147	https://doi.org/10.5281/zenodo.2547147	EEG Annotation	Nicolet One EEG Reader (v5.94)	Natus Medical Incorporated	annotations_2017.mat; annotations_2017_A.csv; annotations_2017_B.csv; annotations_2017_C.csv	Zenodo	doi:10.5281/zenodo.2547147	https://doi.org/10.5281/zenodo.2547147
neonate 61	EEG Recording	Nicolet One EEG System (v44)	Natus Medical Incorporated	EEG of neonate 61	eeg61.edf	Zenodo	doi:10.5281/zenodo.2547147	https://doi.org/10.5281/zenodo.2547147	EEG Annotation	Nicolet One EEG Reader (v5.94)	Natus Medical Incorporated	annotations_2017.mat; annotations_2017_A.csv; annotations_2017_B.csv; annotations_2017_C.csv	Zenodo	doi:10.5281/zenodo.2547147	https://doi.org/10.5281/zenodo.2547147
neonate 62	EEG Recording	Nicolet One EEG System (v44)	Natus Medical Incorporated	EEG of neonate 62	eeg62.edf	Zenodo	doi:10.5281/zenodo.2547147	https://doi.org/10.5281/zenodo.2547147	EEG Annotation	Nicolet One EEG Reader (v5.94)	Natus Medical Incorporated	annotations_2017.mat; annotations_2017_A.csv; annotations_2017_B.csv; annotations_2017_C.csv	Zenodo	doi:10.5281/zenodo.2547147	https://doi.org/10.5281/zenodo.2547147
neonate 63	EEG Recording	Nicolet One EEG System (v44)	Natus Medical Incorporated	EEG of neonate 63	eeg63.edf	Zenodo	doi:10.5281/zenodo.2547147	https://doi.org/10.5281/zenodo.2547147	EEG Annotation	Nicolet One EEG Reader (v5.94)	Natus Medical Incorporated	annotations_2017.mat; annotations_2017_A.csv; annotations_2017_B.csv; annotations_2017_C.csv	Zenodo	doi:10.5281/zenodo.2547147	https://doi.org/10.5281/zenodo.2547147
neonate 64	EEG Recording	Nicolet One EEG System (v44)	Natus Medical Incorporated	EEG of neonate 64	eeg64.edf	Zenodo	doi:10.5281/zenodo.2547147	https://doi.org/10.5281/zenodo.2547147	EEG Annotation	Nicolet One EEG Reader (v5.94)	Natus Medical Incorporated	annotations_2017.mat; annotations_2017_A.csv; annotations_2017_B.csv; annotations_2017_C.csv	Zenodo	doi:10.5281/zenodo.2547147	https://doi.org/10.5281/zenodo.2547147
neonate 65	EEG Recording	Nicolet One EEG System (v44)	Natus Medical Incorporated	EEG of neonate 65	eeg65.edf	Zenodo	doi:10.5281/zenodo.2547147	https://doi.org/10.5281/zenodo.2547147	EEG Annotation	Nicolet One EEG Reader (v5.94)	Natus Medical Incorporated	annotations_2017.mat; annotations_2017_A.csv; annotations_2017_B.csv; annotations_2017_C.csv	Zenodo	doi:10.5281/zenodo.2547147	https://doi.org/10.5281/zenodo.2547147
neonate 66	EEG Recording	Nicolet One EEG System (v44)	Natus Medical Incorporated	EEG of neonate 66	eeg66.edf	Zenodo	doi:10.5281/zenodo.2547147	https://doi.org/10.5281/zenodo.2547147	EEG Annotation	Nicolet One EEG Reader (v5.94)	Natus Medical Incorporated	annotations_2017.mat; annotations_2017_A.csv; annotations_2017_B.csv; annotations_2017_C.csv	Zenodo	doi:10.5281/zenodo.2547147	https://doi.org/10.5281/zenodo.2547147
neonate 67	EEG Recording	Nicolet One EEG System (v44)	Natus Medical Incorporated	EEG of neonate 67	eeg67.edf	Zenodo	doi:10.5281/zenodo.2547147	https://doi.org/10.5281/zenodo.2547147	EEG Annotation	Nicolet One EEG Reader (v5.94)	Natus Medical Incorporated	annotations_2017.mat; annotations_2017_A.csv; annotations_2017_B.csv; annotations_2017_C.csv	Zenodo	doi:10.5281/zenodo.2547147	https://doi.org/10.5281/zenodo.2547147
neonate 68	EEG Recording	Nicolet One EEG System (v44)	Natus Medical Incorporated	EEG of neonate 68	eeg68.edf	Zenodo	doi:10.5281/zenodo.2547147	https://doi.org/10.5281/zenodo.2547147	EEG Annotation	Nicolet One EEG Reader (v5.94)	Natus Medical Incorporated	annotations_2017.mat; annotations_2017_A.csv; annotations_2017_B.csv; annotations_2017_C.csv	Zenodo	doi:10.5281/zenodo.2547147	https://doi.org/10.5281/zenodo.2547147
neonate 69	EEG Recording	Nicolet One EEG System (v44)	Natus Medical Incorporated	EEG of neonate 69	eeg69.edf	Zenodo	doi:10.5281/zenodo.2547147	https://doi.org/10.5281/zenodo.2547147	EEG Annotation	Nicolet One EEG Reader (v5.94)	Natus Medical Incorporated	annotations_2017.mat; annotations_2017_A.csv; annotations_2017_B.csv; annotations_2017_C.csv	Zenodo	doi:10.5281/zenodo.2547147	https://doi.org/10.5281/zenodo.2547147
neonate 70	EEG Recording	Nicolet One EEG System (v44)	Natus Medical Incorporated	EEG of neonate 70	eeg70.edf	Zenodo	doi:10.5281/zenodo.2547147	https://doi.org/10.5281/zenodo.2547147	EEG Annotation	Nicolet One EEG Reader (v5.94)	Natus Medical Incorporated	annotations_2017.mat; annotations_2017_A.csv; annotations_2017_B.csv; annotations_2017_C.csv	Zenodo	doi:10.5281/zenodo.2547147	https://doi.org/10.5281/zenodo.2547147
neonate 71	EEG Recording	Nicolet One EEG System (v44)	Natus Medical Incorporated	EEG of neonate 71	eeg71.edf	Zenodo	doi:10.5281/zenodo.2547147	https://doi.org/10.5281/zenodo.2547147	EEG Annotation	Nicolet One EEG Reader (v5.94)	Natus Medical Incorporated	annotations_2017.mat; annotations_2017_A.csv; annotations_2017_B.csv; annotations_2017_C.csv	Zenodo	doi:10.5281/zenodo.2547147	https://doi.org/10.5281/zenodo.2547147
neonate 72	EEG Recording	Nicolet One EEG System (v44)	Natus Medical Incorporated	EEG of neonate 72	eeg72.edf	Zenodo	doi:10.5281/zenodo.2547147	https://doi.org/10.5281/zenodo.2547147	EEG Annotation	Nicolet One EEG Reader (v5.94)	Natus Medical Incorporated	annotations_2017.mat; annotations_2017_A.csv; annotations_2017_B.csv; annotations_2017_C.csv	Zenodo	doi:10.5281/zenodo.2547147	https://doi.org/10.5281/zenodo.2547147
neonate 73	EEG Recording	Nicolet One EEG System (v44)	Natus Medical Incorporated	EEG of neonate 73	eeg73.edf	Zenodo	doi:10.5281/zenodo.2547147	https://doi.org/10.5281/zenodo.2547147	EEG Annotation	Nicolet One EEG Reader (v5.94)	Natus Medical Incorporated	annotations_2017.mat; annotations_2017_A.csv; annotations_2017_B.csv; annotations_2017_C.csv	Zenodo	doi:10.5281/zenodo.2547147	https://doi.org/10.5281/zenodo.2547147
neonate 74	EEG Recording	Nicolet One EEG System (v44)	Natus Medical Incorporated	EEG of neonate 74	eeg74.edf	Zenodo	doi:10.5281/zenodo.2547147	https://doi.org/10.5281/zenodo.2547147	EEG Annotation	Nicolet One EEG Reader (v5.94)	Natus Medical Incorporated	annotations_2017.mat; annotations_2017_A.csv; annotations_2017_B.csv; annotations_2017_C.csv	Zenodo	doi:10.5281/zenodo.2547147	https://doi.org/10.5281/zenodo.2547147
neonate 75	EEG Recording	Nicolet One EEG System (v44)	Natus Medical Incorporated	EEG of neonate 75	eeg75.edf	Zenodo	doi:10.5281/zenodo.2547147	https://doi.org/10.5281/zenodo.2547147	EEG Annotation	Nicolet One EEG Reader (v5.94)	Natus Medical Incorporated	annotations_2017.mat; annotations_2017_A.csv; annotations_2017_B.csv; annotations_2017_C.csv	Zenodo	doi:10.5281/zenodo.2547147	https://doi.org/10.5281/zenodo.2547147
neonate 76	EEG Recording	Nicolet One EEG System (v44)	Natus Medical Incorporated	EEG of neonate 76	eeg76.edf	Zenodo	doi:10.5281/zenodo.2547147	https://doi.org/10.5281/zenodo.2547147	EEG Annotation	Nicolet One EEG Reader (v5.94)	Natus Medical Incorporated	annotations_2017.mat; annotations_2017_A.csv; annotations_2017_B.csv; annotations_2017_C.csv	Zenodo	doi:10.5281/zenodo.2547147	https://doi.org/10.5281/zenodo.2547147
neonate 77	EEG Recording	Nicolet One EEG System (v44)	Natus Medical Incorporated	EEG of neonate 77	eeg77.edf	Zenodo	doi:10.5281/zenodo.2547147	https://doi.org/10.5281/zenodo.2547147	EEG Annotation	Nicolet One EEG Reader (v5.94)	Natus Medical Incorporated	annotations_2017.mat; annotations_2017_A.csv; annotations_2017_B.csv; annotations_2017_C.csv	Zenodo	doi:10.5281/zenodo.2547147	https://doi.org/10.5281/zenodo.2547147
neonate 78	EEG Recording	Nicolet One EEG System (v44)	Natus Medical Incorporated	EEG of neonate 78	eeg78.edf	Zenodo	doi:10.5281/zenodo.2547147	https://doi.org/10.5281/zenodo.2547147	EEG Annotation	Nicolet One EEG Reader (v5.94)	Natus Medical Incorporated	annotations_2017.mat; annotations_2017_A.csv; annotations_2017_B.csv; annotations_2017_C.csv	Zenodo	doi:10.5281/zenodo.2547147	https://doi.org/10.5281/zenodo.2547147
neonate 79	EEG Recording	Nicolet One EEG System (v44)	Natus Medical Incorporated	EEG of neonate 79	eeg79.edf	Zenodo	doi:10.5281/zenodo.2547147	https://doi.org/10.5281/zenodo.2547147	EEG Annotation	Nicolet One EEG Reader (v5.94)	Natus Medical Incorporated	annotations_2017.mat; annotations_2017_A.csv; annotations_2017_B.csv; annotations_2017_C.csv	Zenodo	doi:10.5281/zenodo.2547147	https://doi.org/10.5281/zenodo.2547147
neonate 1	EEG Recording			clinical information for neonate 1	clinical_information.csv	Zenodo	doi:10.5281/zenodo.2547147	https://doi.org/10.5281/zenodo.2547147
neonate 2	EEG Recording			clinical information for neonate 2	clinical_information.csv	Zenodo	doi:10.5281/zenodo.2547147	https://doi.org/10.5281/zenodo.2547147
neonate 3	EEG Recording			clinical information for neonate 3	clinical_information.csv	Zenodo	doi:10.5281/zenodo.2547147	https://doi.org/10.5281/zenodo.2547147
neonate 4	EEG Recording			clinical information for neonate 4	clinical_information.csv	Zenodo	doi:10.5281/zenodo.2547147	https://doi.org/10.5281/zenodo.2547147
neonate 5	EEG Recording			clinical information for neonate 5	clinical_information.csv	Zenodo	doi:10.5281/zenodo.2547147	https://doi.org/10.5281/zenodo.2547147
neonate 6	EEG Recording			clinical information for neonate 6	clinical_information.csv	Zenodo	doi:10.5281/zenodo.2547147	https://doi.org/10.5281/zenodo.2547147
neonate 7	EEG Recording			clinical information for neonate 7	clinical_information.csv	Zenodo	doi:10.5281/zenodo.2547147	https://doi.org/10.5281/zenodo.2547147
neonate 8	EEG Recording			clinical information for neonate 8	clinical_information.csv	Zenodo	doi:10.5281/zenodo.2547147	https://doi.org/10.5281/zenodo.2547147
neonate 9	EEG Recording			clinical information for neonate 9	clinical_information.csv	Zenodo	doi:10.5281/zenodo.2547147	https://doi.org/10.5281/zenodo.2547147
neonate 10	EEG Recording			clinical information for neonate 10	clinical_information.csv	Zenodo	doi:10.5281/zenodo.2547147	https://doi.org/10.5281/zenodo.2547147
neonate 11	EEG Recording			clinical information for neonate 11	clinical_information.csv	Zenodo	doi:10.5281/zenodo.2547147	https://doi.org/10.5281/zenodo.2547147
neonate 12	EEG Recording			clinical information for neonate 12	clinical_information.csv	Zenodo	doi:10.5281/zenodo.2547147	https://doi.org/10.5281/zenodo.2547147
neonate 13	EEG Recording			clinical information for neonate 13	clinical_information.csv	Zenodo	doi:10.5281/zenodo.2547147	https://doi.org/10.5281/zenodo.2547147
neonate 14	EEG Recording			clinical information for neonate 14	clinical_information.csv	Zenodo	doi:10.5281/zenodo.2547147	https://doi.org/10.5281/zenodo.2547147
neonate 15	EEG Recording			clinical information for neonate 15	clinical_information.csv	Zenodo	doi:10.5281/zenodo.2547147	https://doi.org/10.5281/zenodo.2547147
neonate 16	EEG Recording			clinical information for neonate 16	clinical_information.csv	Zenodo	doi:10.5281/zenodo.2547147	https://doi.org/10.5281/zenodo.2547147
neonate 17	EEG Recording			clinical information for neonate 17	clinical_information.csv	Zenodo	doi:10.5281/zenodo.2547147	https://doi.org/10.5281/zenodo.2547147
neonate 18	EEG Recording			clinical information for neonate 18	clinical_information.csv	Zenodo	doi:10.5281/zenodo.2547147	https://doi.org/10.5281/zenodo.2547147
neonate 19	EEG Recording			clinical information for neonate 19	clinical_information.csv	Zenodo	doi:10.5281/zenodo.2547147	https://doi.org/10.5281/zenodo.2547147
neonate 20	EEG Recording			clinical information for neonate 20	clinical_information.csv	Zenodo	doi:10.5281/zenodo.2547147	https://doi.org/10.5281/zenodo.2547147
neonate 21	EEG Recording			clinical information for neonate 21	clinical_information.csv	Zenodo	doi:10.5281/zenodo.2547147	https://doi.org/10.5281/zenodo.2547147
neonate 22	EEG Recording			clinical information for neonate 22	clinical_information.csv	Zenodo	doi:10.5281/zenodo.2547147	https://doi.org/10.5281/zenodo.2547147
neonate 23	EEG Recording			clinical information for neonate 23	clinical_information.csv	Zenodo	doi:10.5281/zenodo.2547147	https://doi.org/10.5281/zenodo.2547147
neonate 24	EEG Recording			clinical information for neonate 24	clinical_information.csv	Zenodo	doi:10.5281/zenodo.2547147	https://doi.org/10.5281/zenodo.2547147
neonate 25	EEG Recording			clinical information for neonate 25	clinical_information.csv	Zenodo	doi:10.5281/zenodo.2547147	https://doi.org/10.5281/zenodo.2547147
neonate 26	EEG Recording			clinical information for neonate 26	clinical_information.csv	Zenodo	doi:10.5281/zenodo.2547147	https://doi.org/10.5281/zenodo.2547147
neonate 27	EEG Recording			clinical information for neonate 27	clinical_information.csv	Zenodo	doi:10.5281/zenodo.2547147	https://doi.org/10.5281/zenodo.2547147
neonate 28	EEG Recording			clinical information for neonate 28	clinical_information.csv	Zenodo	doi:10.5281/zenodo.2547147	https://doi.org/10.5281/zenodo.2547147
neonate 29	EEG Recording			clinical information for neonate 29	clinical_information.csv	Zenodo	doi:10.5281/zenodo.2547147	https://doi.org/10.5281/zenodo.2547147
neonate 30	EEG Recording			clinical information for neonate 30	clinical_information.csv	Zenodo	doi:10.5281/zenodo.2547147	https://doi.org/10.5281/zenodo.2547147
neonate 31	EEG Recording			clinical information for neonate 31	clinical_information.csv	Zenodo	doi:10.5281/zenodo.2547147	https://doi.org/10.5281/zenodo.2547147
neonate 32	EEG Recording			clinical information for neonate 32	clinical_information.csv	Zenodo	doi:10.5281/zenodo.2547147	https://doi.org/10.5281/zenodo.2547147
neonate 33	EEG Recording			clinical information for neonate 33	clinical_information.csv	Zenodo	doi:10.5281/zenodo.2547147	https://doi.org/10.5281/zenodo.2547147
neonate 34	EEG Recording			clinical information for neonate 34	clinical_information.csv	Zenodo	doi:10.5281/zenodo.2547147	https://doi.org/10.5281/zenodo.2547147
neonate 35	EEG Recording			clinical information for neonate 35	clinical_information.csv	Zenodo	doi:10.5281/zenodo.2547147	https://doi.org/10.5281/zenodo.2547147
neonate 36	EEG Recording			clinical information for neonate 36	clinical_information.csv	Zenodo	doi:10.5281/zenodo.2547147	https://doi.org/10.5281/zenodo.2547147
neonate 37	EEG Recording			clinical information for neonate 37	clinical_information.csv	Zenodo	doi:10.5281/zenodo.2547147	https://doi.org/10.5281/zenodo.2547147
neonate 38	EEG Recording			clinical information for neonate 38	clinical_information.csv	Zenodo	doi:10.5281/zenodo.2547147	https://doi.org/10.5281/zenodo.2547147
neonate 39	EEG Recording			clinical information for neonate 39	clinical_information.csv	Zenodo	doi:10.5281/zenodo.2547147	https://doi.org/10.5281/zenodo.2547147
neonate 40	EEG Recording			clinical information for neonate 40	clinical_information.csv	Zenodo	doi:10.5281/zenodo.2547147	https://doi.org/10.5281/zenodo.2547147
neonate 41	EEG Recording			clinical information for neonate 41	clinical_information.csv	Zenodo	doi:10.5281/zenodo.2547147	https://doi.org/10.5281/zenodo.2547147
neonate 42	EEG Recording			clinical information for neonate 42	clinical_information.csv	Zenodo	doi:10.5281/zenodo.2547147	https://doi.org/10.5281/zenodo.2547147
neonate 43	EEG Recording			clinical information for neonate 43	clinical_information.csv	Zenodo	doi:10.5281/zenodo.2547147	https://doi.org/10.5281/zenodo.2547147
neonate 44	EEG Recording			clinical information for neonate 44	clinical_information.csv	Zenodo	doi:10.5281/zenodo.2547147	https://doi.org/10.5281/zenodo.2547147
neonate 45	EEG Recording			clinical information for neonate 45	clinical_information.csv	Zenodo	doi:10.5281/zenodo.2547147	https://doi.org/10.5281/zenodo.2547147
neonate 46	EEG Recording			clinical information for neonate 46	clinical_information.csv	Zenodo	doi:10.5281/zenodo.2547147	https://doi.org/10.5281/zenodo.2547147
neonate 47	EEG Recording			clinical information for neonate 47	clinical_information.csv	Zenodo	doi:10.5281/zenodo.2547147	https://doi.org/10.5281/zenodo.2547147
neonate 48	EEG Recording			clinical information for neonate 48	clinical_information.csv	Zenodo	doi:10.5281/zenodo.2547147	https://doi.org/10.5281/zenodo.2547147
neonate 49	EEG Recording			clinical information for neonate 49	clinical_information.csv	Zenodo	doi:10.5281/zenodo.2547147	https://doi.org/10.5281/zenodo.2547147
neonate 50	EEG Recording			clinical information for neonate 50	clinical_information.csv	Zenodo	doi:10.5281/zenodo.2547147	https://doi.org/10.5281/zenodo.2547147
neonate 51	EEG Recording			clinical information for neonate 51	clinical_information.csv	Zenodo	doi:10.5281/zenodo.2547147	https://doi.org/10.5281/zenodo.2547147
neonate 52	EEG Recording			clinical information for neonate 52	clinical_information.csv	Zenodo	doi:10.5281/zenodo.2547147	https://doi.org/10.5281/zenodo.2547147
neonate 53	EEG Recording			clinical information for neonate 53	clinical_information.csv	Zenodo	doi:10.5281/zenodo.2547147	https://doi.org/10.5281/zenodo.2547147
neonate 54	EEG Recording			clinical information for neonate 54	clinical_information.csv	Zenodo	doi:10.5281/zenodo.2547147	https://doi.org/10.5281/zenodo.2547147
neonate 55	EEG Recording			clinical information for neonate 55	clinical_information.csv	Zenodo	doi:10.5281/zenodo.2547147	https://doi.org/10.5281/zenodo.2547147
neonate 56	EEG Recording			clinical information for neonate 56	clinical_information.csv	Zenodo	doi:10.5281/zenodo.2547147	https://doi.org/10.5281/zenodo.2547147
neonate 57	EEG Recording			clinical information for neonate 57	clinical_information.csv	Zenodo	doi:10.5281/zenodo.2547147	https://doi.org/10.5281/zenodo.2547147
neonate 58	EEG Recording			clinical information for neonate 58	clinical_information.csv	Zenodo	doi:10.5281/zenodo.2547147	https://doi.org/10.5281/zenodo.2547147
neonate 59	EEG Recording			clinical information for neonate 59	clinical_information.csv	Zenodo	doi:10.5281/zenodo.2547147	https://doi.org/10.5281/zenodo.2547147
neonate 60	EEG Recording			clinical information for neonate 60	clinical_information.csv	Zenodo	doi:10.5281/zenodo.2547147	https://doi.org/10.5281/zenodo.2547147
neonate 61	EEG Recording			clinical information for neonate 61	clinical_information.csv	Zenodo	doi:10.5281/zenodo.2547147	https://doi.org/10.5281/zenodo.2547147
neonate 62	EEG Recording			clinical information for neonate 62	clinical_information.csv	Zenodo	doi:10.5281/zenodo.2547147	https://doi.org/10.5281/zenodo.2547147
neonate 63	EEG Recording			clinical information for neonate 63	clinical_information.csv	Zenodo	doi:10.5281/zenodo.2547147	https://doi.org/10.5281/zenodo.2547147
neonate 64	EEG Recording			clinical information for neonate 64	clinical_information.csv	Zenodo	doi:10.5281/zenodo.2547147	https://doi.org/10.5281/zenodo.2547147
neonate 65	EEG Recording			clinical information for neonate 65	clinical_information.csv	Zenodo	doi:10.5281/zenodo.2547147	https://doi.org/10.5281/zenodo.2547147
neonate 66	EEG Recording			clinical information for neonate 66	clinical_information.csv	Zenodo	doi:10.5281/zenodo.2547147	https://doi.org/10.5281/zenodo.2547147
neonate 67	EEG Recording			clinical information for neonate 67	clinical_information.csv	Zenodo	doi:10.5281/zenodo.2547147	https://doi.org/10.5281/zenodo.2547147
neonate 68	EEG Recording			clinical information for neonate 68	clinical_information.csv	Zenodo	doi:10.5281/zenodo.2547147	https://doi.org/10.5281/zenodo.2547147
neonate 69	EEG Recording			clinical information for neonate 69	clinical_information.csv	Zenodo	doi:10.5281/zenodo.2547147	https://doi.org/10.5281/zenodo.2547147
neonate 70	EEG Recording			clinical information for neonate 70	clinical_information.csv	Zenodo	doi:10.5281/zenodo.2547147	https://doi.org/10.5281/zenodo.2547147
neonate 71	EEG Recording			clinical information for neonate 71	clinical_information.csv	Zenodo	doi:10.5281/zenodo.2547147	https://doi.org/10.5281/zenodo.2547147
neonate 72	EEG Recording			clinical information for neonate 72	clinical_information.csv	Zenodo	doi:10.5281/zenodo.2547147	https://doi.org/10.5281/zenodo.2547147
neonate 73	EEG Recording			clinical information for neonate 73	clinical_information.csv	Zenodo	doi:10.5281/zenodo.2547147	https://doi.org/10.5281/zenodo.2547147
neonate 74	EEG Recording			clinical information for neonate 74	clinical_information.csv	Zenodo	doi:10.5281/zenodo.2547147	https://doi.org/10.5281/zenodo.2547147
neonate 75	EEG Recording			clinical information for neonate 75	clinical_information.csv	Zenodo	doi:10.5281/zenodo.2547147	https://doi.org/10.5281/zenodo.2547147
neonate 76	EEG Recording			clinical information for neonate 76	clinical_information.csv	Zenodo	doi:10.5281/zenodo.2547147	https://doi.org/10.5281/zenodo.2547147
neonate 77	EEG Recording			clinical information for neonate 77	clinical_information.csv	Zenodo	doi:10.5281/zenodo.2547147	https://doi.org/10.5281/zenodo.2547147
neonate 78	EEG Recording			clinical information for neonate 78	clinical_information.csv	Zenodo	doi:10.5281/zenodo.2547147	https://doi.org/10.5281/zenodo.2547147
neonate 79	EEG Recording			clinical information for neonate 79	clinical_information.csv	Zenodo	doi:10.5281/zenodo.2547147	https://doi.org/10.5281/zenodo.2547147
